# Supplementary material for: Distribution of thermophilic endospores in a temperate estuary indicate that dispersal history structures sediment microbial communities
Source: Environ Microbiol. 2018 Feb 23;20(3):1134–47. doi: 10.1111/1462-2920.14056 (PMC6849807; doi:10.1111/1462-2920.14056)
Supplement: Supplementary file 2 — Table S1. Relative abundance (percentage of 12 852 reads), source assignment, taxonomy and closest relatives of 16S rRNA gene sequences from OTUs enriched in pasteurized sediment slurries incubated at 50°C. [file EMI-20-1134-s002.xlsx]

## Sheet: Table S1
Table S1: Relative abundance (% 12,852 reads) in 16S rRNA gene amplicon libraries, source assignment and taxonomy for 75 OTUs enriched in pasteurised sediment slurries incubated at 50C. Enriched OTUs (>1%) are highlighted in green.
		Station F1						Station B2					Station B3					Station B4				Station B5					Station M6						Taxonomy
Source Assignment	OTU ID	0 h	24 h	48 h	72 h	96 h	120 h	0 h	24 h	48 h	72 h	96 h	0 h	24 h	48 h	72 h	96 h	0 h	24 h	48 h	72 h	0 h	24 h	48 h	72 h	96 h	0 h	24 h	48 h	72 h	96 h	120 h	Kingdom	Phylum	Class	Order	Family	Genus	Species
Terrestrial	T1	0	0.0855898	2.66106	2.31092	1.35387	1.06598	0	0.0155618	0	0.0233427	0.00778089	0.00778089	0	0	0	0	0	0.762527	0.622471	0.459073	0	0.00778089	0	0	0	0	0	0	0	0	0	k__Bacteria	p__Firmicutes	c__Clostridia	o__Clostridiales	f__Peptococcaceae	g__Desulfotomaculum
Terrestrial	T2	0	0.00778089	1.45503	1.12823	1.06598	0.451292	0	0	0.00778089	0.0389045	0.0311236	0.00778089	0.108932	0.26455	0.241208	0.26455	0	0.591348	0.373483	0.474634	0	0.0233427	0.0311236	0	0.0233427	0	0	0	0	0	0	k__Bacteria	p__Firmicutes	c__Clostridia	o__Clostridiales	f__Peptococcaceae	g__Desulfotomaculum	s__aeronauticum
Terrestrial	T3	0	0	0.00778089	0.163399	1.11267	1.2216	0	0	0.0466853	0.116713	0.132275	0.0155618	0.0233427	0.669157	0.816993	0.801432	0	0	0	0.00778089	0	0	0	0	0	0	0	0	0	0.0155618	0	k__Bacteria	p__Firmicutes	c__Clostridia	o__Clostridiales	f__Peptococcaceae	g__Desulfotomaculum	s__aeronauticum
Terrestrial	T4	0	0	0.0622471	1.03486	0.754746	1.10489	0	0	0.0233427	0.070028	0.0855898	0	0	0	0.00778089	0.0389045	0	0	0.295674	0.217865	0	0.0155618	0	0	0	0.00778089	0	0	0	0	0.0155618	k__Bacteria	p__Firmicutes	c__Clostridia	o__Clostridiales	f__Peptococcaceae	g__Desulfotomaculum	s__
Terrestrial	T5	0	0.225646	9.88173	8.94802	6.57485	3.12014	0	0.319016	0.326797	0.583567	1.12823	0.0855898	0.443511	1.68845	1.64177	2.04637	0	11.6791	8.34111	10.9322	0	0.326797	0.248988	0.147837	0.155618	0	0	0	0	0	0	k__Bacteria	p__Firmicutes	c__Clostridia	o__Clostridiales	f__Peptococcaceae	g__Desulfotomaculum	s__aeronauticum
Terrestrial	T6	0	0.00778089	0.217865	0.575786	1.03486	1.11267	0	0	0.070028	0.108932	0.287893	0.00778089	0.00778089	0	0.17118	0.256769	0	0	0.194522	0.35014	0	0.00778089	0.00778089	0.132275	0.186741	0	0	0	0.0466853	0.070028	0.0855898	k__Bacteria	p__Firmicutes	c__Clostridia	o__Clostridiales	f__Peptococcaceae	g__	s__
Terrestrial	T7	0	2.17865	0.723623	0.389045	0.334578	0.451292	0	0.0155618	0.00778089	0	0	0.00778089	0.0933707	0	0.0155618	0	0	0.163399	0	0.0155618	0	0.00778089	0	0.0155618	0.0155618	0	0.311236	0.132275	0.0778089	0.0933707	0.0233427	k__Bacteria	p__Firmicutes	c__Clostridia	o__Clostridiales	f__Clostridiaceae	g__Clostridium
Terrestrial	T8	0	0	0.389045	0.96483	0.70028	1.06598	0	0.0311236	0.0466853	0.0389045	0.070028	0	0.070028	0.0933707	0.0855898	0.070028	0	0.0389045	0.17118	0.147837	0	0	0.00778089	0	0	0	0	0	0	0	0	k__Bacteria	p__Firmicutes	c__Clostridia	o__Clostridiales	f__[Tissierellaceae]	g__Tepidimicrobium	s__
Terrestrial	T9	0	0	0.0155618	0.342359	1.88298	1.64955	0	0	0	0	0	0	0	0	0	0	0	0	0	0	0	0	0	0	0	0	0	0	0	0	0	k__Bacteria	p__Firmicutes	c__Clostridia	o__Clostridiales	f__Peptococcaceae
Terrestrial	T10	0	0.396825	1.57174	0.933707	0.334578	0.132275	0	0.0544662	0	0	0.0155618	0	0	0	0	0	0	0.241208	0.0389045	0.00778089	0	0.00778089	0	0.00778089	0	0	0	0	0	0	0	k__Bacteria	p__Firmicutes	c__Clostridia	o__Clostridiales
Terrestrial	T11	0.00778089	1.12823	0.202303	0.202303	0.233427	0.497977	0	0.132275	0.0389045	0.0155618	0	0	0.0311236	0.0311236	0.0155618	0.00778089	0	0.155618	0.0466853	0.0389045	0	0.17896	0.140056	0.0933707	0.0933707	0	0.155618	0.0622471	0.0389045	0.0311236	0	k__Bacteria	p__Firmicutes	c__Clostridia	o__Clostridiales	f__Clostridiaceae	g__Clostridium	s__thermopalmarium
Terrestrial	T12	0	1.92966	0.311236	0.116713	0.00778089	0.0155618	0	0	0	0	0	0	0.918145	0.0778089	0.0466853	0.0389045	0	0	0	0	0	0	0	0	0	0	0	0	0	0	0	k__Bacteria	p__Firmicutes	c__Clostridia	o__Clostridiales	f__Clostridiaceae	g__Clostridium	s__subterminale
Terrestrial	T13	0	1.14379	0.0622471	0.0389045	0.00778089	0.00778089	0	0.0155618	0	0	0.00778089	0	0	0	0	0	0	0.824774	0.0855898	0.0544662	0	0.0466853	0.0233427	0.0233427	0.0155618	0	0.0155618	0	0.0233427	0	0.00778089	k__Bacteria	p__Firmicutes	c__Bacilli	o__Bacillales	f__Bacillaceae	g__Bacillus
Terrestrial	T14	0	0	1.30719	1.44725	1.33831	2.90227	0	0.00778089	0.0233427	0.0466853	0.00778089	0	0.0544662	0.0233427	0.0622471	0.0311236	0	0	0.0311236	0.00778089	0	0.00778089	0.0311236	0.0389045	0.0778089	0	0	0	0	0	0	k__Bacteria	p__Firmicutes	c__Clostridia	o__Clostridiales	f__[Tissierellaceae]	g__Sporanaerobacter	s__
Terrestrial	T15	0	2.59882	1.11267	0.879241	0.536881	0.568005	0	0	0	0	0	0	0.599129	0.070028	0.0933707	0.0233427	0	0.575786	0.194522	0.0778089	0	0.00778089	0	0	0	0	0	0	0.00778089	0.00778089	0	k__Bacteria	p__Firmicutes	c__Clostridia	o__Clostridiales	f__Clostridiaceae	g__Clostridium	s__tetani
Terrestrial	T16	0	4.33396	0.708061	1.00373	0.669157	0.778089	0	0.311236	0.17118	0.17118	0.0855898	0	0	0	0	0	0	0.902583	0.505758	0.210084	0	0.0233427	0	0	0	0	0.00778089	0	0.00778089	0.00778089	0	k__Bacteria	p__Firmicutes	c__Clostridia	o__Clostridiales	f__Peptostreptococcaceae
Terrestrial	T17	0	0.00778089	0.739185	1.81295	1.76626	1.23716	0	0.00778089	0.0622471	0.0933707	0.334578	0.0389045	0	0.381264	0.474634	0.43573	0	0.0311236	0.342359	0.326797	0	0.0155618	0.319016	0.536881	0.583567	0	0	0	0.0155618	0	0	k__Bacteria	p__Firmicutes	c__Clostridia	o__Clostridiales	f__Gracilibacteraceae	g__Gracilibacter	s__
Terrestrial	T18	0	0	2.55991	2.2409	0.988173	0.412387	0	0.00778089	0.0778089	0.0544662	0.101152	0.0155618	0	0.855898	0.303455	0.186741	0	0	0.233427	0.17118	0	0	0.770308	0.0855898	0.070028	0	0	0	0	0.0155618	0.210084	k__Bacteria	p__Firmicutes	c__Clostridia	o__Clostridiales	f__Ruminococcaceae	g__	s__
Terrestrial	T19	0.00778089	4.66075	0.918145	0.793651	1.09711	1.99191	0	0.505758	0.225646	0.124494	0.0622471	0	0.303455	0.0544662	0.0155618	0.0389045	0	0.723623	0.241208	0.0855898	0	0.87146	0.591348	0.420168	0.365702	0	0.887021	0.225646	0.070028	0.0466853	0.108932	k__Bacteria	p__Firmicutes	c__Clostridia	o__Clostridiales	f__Clostridiaceae	g__Clostridium	s__thermopalmarium
Terrestrial	T20	0	6.30252	0.832555	0.70028	0.902583	1.08154	0	0.552443	0.420168	0.17118	0.155618	0.00778089	0.0233427	0.0389045	0.0155618	0.0311236	0	0.972611	0.505758	0.303455	0	0.0622471	0.0778089	0.0155618	0.0389045	0	0.26455	0.140056	0.0778089	0.0466853	0.108932	k__Bacteria	p__Firmicutes	c__Clostridia	o__Clostridiales	f__Peptostreptococcaceae	g__Tepidibacter	s__
Terrestrial	T21	0	7.22845	1.15157	0.778089	0.404606	0.365702	0	0.381264	0.280112	0.116713	0.0233427	0.00778089	0	0	0	0	0	0.389045	0.0622471	0	0	0.124494	0.070028	0.0389045	0.0155618	0	0	0	0.00778089	0.00778089	0	k__Bacteria	p__Firmicutes	c__Bacilli	o__Bacillales	f__Bacillaceae
Terrestrial	T22	0	0.00778089	7.53968	8.96359	5.69561	3.22129	0	0.287893	0.583567	1.1827	0.894802	0.0622471	0.575786	1.98413	2.56769	1.37722	0	0.0466853	0.381264	0.319016	0	0	0.00778089	0.0466853	0.00778089	0	0	0	0	0.0155618	0	k__Bacteria	p__Firmicutes	c__Clostridia	o__Clostridiales	f__Clostridiaceae	g__Caloramator	s__
Terrestrial	T23	0.0155618	20.7361	2.48988	1.27607	0.661376	0.575786	0	0.35014	0.147837	0.0778089	0.0855898	0	0	0	0.00778089	0	0	2.20977	1.21382	0.599129	0	0.762527	0.256769	0.287893	0.163399	0	0	0.00778089	0.00778089	0	0	k__Bacteria	p__Firmicutes	c__Clostridia	o__Clostridiales	f__Clostridiaceae
Terrestrial	T24	0	0.070028	4.55182	4.40398	3.89823	3.61033	0	0.26455	0.560224	0.474634	0.902583	0.0311236	0.638033	0.529101	0.474634	0.513539	0	0.622471	1.90632	2.03081	0	0.0389045	0.357921	0.490196	0.638033	0	0	0.00778089	0	0	0	k__Bacteria	p__Firmicutes	c__Clostridia	o__Clostridiales	f__[Tissierellaceae]	g__Tepidimicrobium	s__
Terrestrial	T25	0	3.20573	3.41581	2.28758	1.50171	1.35387	0	0.995954	0.801432	0.708061	0.217865	0	0.0855898	0.0311236	0.0233427	0.0233427	0	2.16309	1.25272	0.638033	0	0.575786	0.552443	0.147837	0.140056	0	0	0	0	0	0	k__Bacteria	p__Firmicutes	c__Bacilli	o__Bacillales	f__Bacillaceae	g__Bacillus
Terrestrial	T26	0	0	0.622471	1.55618	0.887021	1.0582	0	0.474634	0.396825	0.248988	0.116713	0	0.0622471	0.0233427	0.00778089	0	0	2.46654	2.41208	1.59508	0	0.443511	0.70028	0.217865	0.26455	0	0	0	0	0.00778089	0	k__Bacteria	p__Firmicutes	c__Clostridia	o__Clostridiales	f__[Tissierellaceae]	g__Tepidimicrobium	s__
Terrestrial	T27	0	0.00778089	0.529101	1.08932	0.770308	1.25272	0.00778089	0.396825	0.155618	0.124494	0.116713	0	0.0544662	0	0.00778089	0	0	2.03081	2.66885	1.0193	0	0.466853	0.256769	0.163399	0.217865	0	0	0	0	0	0	k__Bacteria	p__Firmicutes	c__Clostridia	o__Clostridiales	f__[Tissierellaceae]	g__Tepidimicrobium	s__
Terrestrial	T28	0	0	0.00778089	0.0933707	0.575786	1.46281	0	0	0.0855898	0.225646	1.28385	0.0855898	0	0.754746	1.66511	1.97635	0	0	0.0233427	0.43573	0	0	0.0155618	0.233427	0.202303	0	0	0	0	0.00778089	0	k__Bacteria	p__Firmicutes	c__Clostridia	o__Thermoanaerobacterales
Terrestrial	T29	0	0	0	0.762527	1.31497	1.40834	0	0.0233427	0.326797	0.746965	1.29163	0.00778089	0	0.225646	0.568005	0.723623	0	0	0.630252	0.708061	0	0	0.560224	0.622471	0.599129	0	0	0	0	0	0	k__Bacteria	p__Firmicutes	c__Clostridia	o__Clostridiales	f__Ruminococcaceae	g__	s__
Terrestrial	T30	0	2.51323	1.97635	0.980392	0.848117	0.957049	0	0.155618	0.147837	0.070028	0.0855898	0	0.0311236	0	0.00778089	0	0	1.12823	0.132275	0.163399	0	0.0622471	0.0155618	0	0.0155618	0	0	0	0	0	0	k__Bacteria	p__Firmicutes	c__Clostridia	o__Clostridiales	f__Clostridiaceae	g__Caloramator	s__
Terrestrial	T31	0.00778089	0.116713	1.53284	1.99191	1.84407	1.19048	0	0.334578	0.420168	1.36944	5.0887	0.217865	0.606909	2.18643	2.70775	3.48584	0	0.17896	0.754746	1.59508	0	2.91783	3.20573	2.95674	2.99564	0	0	0	0	0	0	k__Bacteria	p__Firmicutes	c__Clostridia	o__Clostridiales	f__Symbiobacteriaceae	g__Symbiobacterium
Terrestrial	T32	0	0.00778089	2.73109	3.85932	4.21724	3.24463	0	0.0778089	0.357921	1.48615	3.99938	0.108932	0.124494	1.33053	2.04637	3.00342	0	0.00778089	0.809213	0.746965	0	0.26455	1.19048	2.38873	2.89449	0	0	0.00778089	0.0155618	0.0155618	0	k__Bacteria	p__Firmicutes	c__Clostridia	o__Clostridiales	f__Gracilibacteraceae	g__Lutispora	s__
Terrestrial	T33	0	0.544662	1.30719	0.995954	0.490196	0.427949	0	0.933707	0.599129	0.575786	0.505758	0.0544662	6.30252	3.26019	1.61064	1.30719	0	0.661376	0.295674	0.303455	0	2.52879	1.46281	0.918145	0.715842	0	0	0.00778089	0	0.0155618	0	k__Bacteria	p__Firmicutes	c__Clostridia	o__Clostridiales	f__Lachnospiraceae	g__Coprococcus	s__
Terrestrial	T34	0	0.0155618	0.910364	0.622471	0.902583	1.31497	0	0.451292	1.97635	1.67289	1.60286	0.0311236	1.56396	1.56396	1.68067	1.2216	0	0.560224	1.5873	1.0582	0.00778089	0.43573	0.754746	1.2605	0.87146	0	0	0	0	0	0	k__Bacteria	p__Firmicutes	c__Clostridia	o__Clostridiales	f__Clostridiaceae
Terrestrial	T35	0.00778089	0.0389045	1.74292	1.24494	0.894802	0.661376	0	0.995954	1.03486	0.529101	0.61469	0.0233427	0.972611	1.15935	0.910364	0.591348	0	1.36944	1.46281	0.801432	0	1.21382	1.78182	1.33053	1.1827	0	0	0	0.0155618	0.0233427	0	k__Bacteria	p__Firmicutes	c__Clostridia	o__Clostridiales	f__Ruminococcaceae	g__Clostridium	s__thermosuccinogenes
Terrestrial	T36	0	1.57174	2.57547	0.622471	0.43573	0.43573	0	1.08932	0.241208	0.194522	0.26455	0	0.0778089	0.0233427	0.00778089	0	0	1.953	0.529101	0.35014	0	2.57547	1.33831	0.840336	0.723623	0	0.00778089	0	0	0.00778089	0.00778089	k__Bacteria	p__Firmicutes	c__Clostridia	o__Clostridiales	f__Clostridiaceae	g__Caloramator	s__
Terrestrial	T37	0	0	0	0.163399	1.08154	0.96483	0	0.0233427	1.00373	0.809213	0.957049	0.00778089	0	0.778089	0.723623	0.497977	0	0.00778089	0.544662	1.15935	0	0	1.40834	1.20604	1.08154	0	0	0	0.00778089	0.0155618	0	k__Bacteria	p__Firmicutes	c__Clostridia
Terrestrial	T38	0	1.80517	1.19826	0.334578	0.116713	0.0622471	0	0.00778089	0	0	0	0	0.0466853	0	0.00778089	0.00778089	0	0	0	0	0.0311236	2.43542	0.770308	0.357921	0.217865	0	0.887021	0.427949	0.0778089	0.101152	0.124494	k__Bacteria	p__Firmicutes	c__Clostridia	o__Clostridiales	f__Clostridiaceae	g__Clostridium	s__perfringens
Terrestrial	T39	0	0.0155618	0.0389045	1.04264	0.669157	0.248988	0	0.35014	0.357921	0.365702	0.497977	0	0.0155618	0.272331	0.124494	0.233427	0	0.00778089	0.326797	0.427949	0	0.0155618	0.754746	1.46281	1.23716	0	0	0	0	0.0466853	0.248988	k__Bacteria	p__Firmicutes	c__Clostridia	o__Clostridiales	f__Ruminococcaceae
Terrestrial	T40	0.0155618	1.64177	0.918145	0.319016	0.132275	0.0855898	0	0.00778089	0.00778089	0	0	0.0155618	0.0778089	0	0.00778089	0	0	0.00778089	0	0	0.0389045	1.94522	0.653595	0.241208	0.287893	0	0.746965	0.412387	0.0622471	0.0544662	0.0855898	k__Bacteria	p__Firmicutes	c__Clostridia	o__Clostridiales	f__Clostridiaceae	g__Clostridium	s__perfringens
Terrestrial	T41	0	0	0.147837	0.186741	0.241208	0.334578	0	0	0	0.00778089	0.0389045	0.303455	2.90227	5.58668	5.88235	5.87457	0	0	0	0	0	0	0	0	0	0	0	0.00778089	0	0	0	k__Bacteria	p__Firmicutes	c__Clostridia	o__Clostridiales	f__Veillonellaceae
Terrestrial	T42	0.00778089	0	0	0	0	0	0	1.87519	1.00373	0.61469	0.241208	0	0.00778089	0.0155618	0	0	0	6.8005	0.606909	0.319016	0	0.272331	0.0778089	0.0389045	0.0622471	0	0.0233427	0	0	0	0	k__Bacteria	p__Firmicutes	c__Clostridia	o__Clostridiales	f__Clostridiaceae	g__Caloramator	s__
Terrestrial	T43	0	0.0544662	0.762527	0.653595	0.887021	0.482415	0	0.0389045	0.0855898	0.124494	0.233427	0.070028	0.863679	0.762527	0.793651	1.30719	0	0.684718	0.513539	0.684718	0	0.116713	0.0855898	0.17896	0.0622471	0	0.0622471	0.0544662	0.202303	0.272331	0.202303	k__Bacteria	p__Firmicutes
Terrestrial	T44	0	0.0155618	0.0855898	0.0311236	0.070028	0.0466853	0	0.163399	0.287893	0.295674	0.389045	0.0311236	0.957049	0.575786	0.863679	0.925926	0	1.0193	0.474634	1.04264	0	0.140056	0.101152	0.0778089	0.0544662	0	0.00778089	0.00778089	0.0778089	0.0622471	0.0311236	k__Bacteria	p__Firmicutes
Terrestrial	T45	0	0.0233427	0.466853	0.599129	0.622471	0.575786	0	0.0233427	0.0155618	0.0778089	0.17896	0.0466853	0.855898	0.87146	0.902583	1.03486	0	0.00778089	0	0	0	0	0	0.00778089	0	0	0	0	0	0.00778089	0	k__Bacteria	p__Firmicutes	c__Clostridia	o__Clostridiales
Terrestrial	T46	0	0	0	0	0	0	0	0.0389045	5.30657	0.0155618	0	0.00778089	0	0	0	0	0	0	0.00778089	0	0	0	0	0	0	0	0	0	0.00778089	0.0622471	0	k__Bacteria	p__Firmicutes	c__Bacilli	o__Bacillales	f__Planococcaceae
Terrestrial	T47	0	0	0.412387	0.334578	0.26455	0.124494	0	0.0155618	0.0155618	0.0389045	0.0389045	0.0389045	1.32275	0.809213	0.653595	0.420168	0	0	0	0	0.00778089	0	0	0	0	0	0	0	0	0	0	k__Bacteria	p__Firmicutes	c__Clostridia	o__Clostridiales	f__Clostridiaceae	g__Caloramator	s__
Terrestrial	T48	0	0	0	0	0	0	0	0.575786	0.210084	0.140056	0.0389045	0	0	0.00778089	0	0	0	2.55991	0.427949	0.186741	0	0.0933707	0.0233427	0.0155618	0.00778089	0	0.0311236	0	0	0	0	k__Bacteria	p__Firmicutes	c__Clostridia	o__Clostridiales	f__Clostridiaceae	g__Caloramator	s__
Terrestrial	T49	0	0	0.116713	0.295674	0.311236	0.622471	0	0	0.0466853	0.0778089	0.101152	0	0.0155618	0.0233427	0.00778089	0.0155618	0	0.070028	0.661376	1.03486	0	0.0155618	0.116713	0.0233427	0.0311236	0	0	0	0	0	0	k__Bacteria	p__Firmicutes	c__Clostridia	o__Clostridiales	f__[Tissierellaceae]	g__Tepidimicrobium	s__
Terrestrial	T50	0	0	0.00778089	0	0	0	0	0.505758	0.0622471	0.0466853	0.0466853	0.00778089	1.01152	0.186741	0.256769	0.116713	0	0	0	0	0	0.326797	0.0622471	0.0544662	0.00778089	0	0.396825	0.17118	0.0622471	0.0311236	0.116713	k__Bacteria	p__Firmicutes	c__Clostridia	o__Clostridiales	f__Clostridiaceae	g__Caldanaerocella	s__
Terrestrial	T51	0.070028	0	0.00778089	0	0	0.00778089	0.35014	0.373483	0.0778089	0.0855898	0.0466853	0.0622471	1.01152	0.0622471	0.0466853	0.0389045	0.0389045	0.0155618	0.0155618	0.0233427	0.070028	0.0544662	0	0.00778089	0.0389045	0.00778089	0	0	0.00778089	0.00778089	0	k__Bacteria	p__Firmicutes	c__Bacilli	o__Lactobacillales	f__Carnobacteriaceae	g__	s__
Terrestrial	T52	0	0	0	0	0	0	0	0.0389045	2.34983	0.0311236	0	0	0.00778089	0	0.00778089	0	0.00778089	0	0	0	0	0	0	0	0	0	0	0	0	0.0155618	0	k__Bacteria	p__Firmicutes	c__Bacilli	o__Bacillales	f__Planococcaceae
Terrestrial	T53	0	0	0.00778089	0	0	0	0	0	1.62621	0	0	0	0	0	0	0.00778089	0	0	0	0	0	0	0	0	0	0	0	0	0	0	0	k__Bacteria	p__Firmicutes	c__Bacilli	o__Bacillales
Terrestrial	T54	0	0	0	0	0	0	0	0	1.47837	0	0	0	0	0	0	0	0	0	0	0	0	0	0	0	0	0	0	0	0	0.0155618	0	k__Bacteria	p__Firmicutes	c__Bacilli	o__Bacillales	f__Planococcaceae
Terrestrial	T55	0	0.0933707	0.583567	0.575786	0.61469	0.334578	0	0.0855898	0.155618	0.443511	1.23716	0.0155618	0.17896	0.661376	0.746965	1.15935	0	0.0622471	0.342359	0.529101	0	0.988173	1.1827	1.09711	0.848117	0	0	0	0	0.00778089	0	k__Bacteria	p__Firmicutes	c__Clostridia	o__Clostridiales	f__Symbiobacteriaceae	g__Symbiobacterium
Terrestrial	T56	0.00778089	0	0	0	0	0	0	0.0155618	0.0155618	0.140056	0.0778089	0.0155618	0.210084	0.311236	0.43573	0.544662	0	0.0155618	0	0	0	0.140056	1.92188	1.4239	1.13601	0	0.0311236	0.412387	0.357921	0.497977	0.287893	k__Bacteria	p__Firmicutes	c__Clostridia	o__Clostridiales	f__Clostridiaceae
Terrestrial	T57	0	0	0	0	0	0	0	0.00778089	0.0155618	0.0466853	0.0778089	0	0	0	0.00778089	0.00778089	0	0.00778089	0.0233427	0.0622471	0	1.65733	1.09711	0.832555	0.78587	0	0.0855898	0.155618	0.0622471	0.0466853	0.101152	k__Bacteria	p__Firmicutes	c__Clostridia	o__Clostridiales	f__Clostridiaceae
Terrestrial	T58	0	0	0	0	0	0.00778089	0	0	0.00778089	0	0.0233427	0	0	0.00778089	0.0155618	0.0155618	0	0.00778089	0	0.0155618	0	0	0.116713	1.11267	1.85963	0	0	0	0	0	0	k__Bacteria	p__Firmicutes	c__Clostridia	o__Thermoanaerobacterales	f__	g__	s__
Terrestrial	T59	0	0	0	0	0	0.00778089	0	0	0	0	0.00778089	0	0	0.00778089	0	0	0	0.0155618	0	0.0311236	0	0	0.0466853	1.00373	1.53284	0	0	0	0	0	0	k__Bacteria	p__Firmicutes	c__Clostridia	o__Thermoanaerobacterales	f__	g__	s__
Terrestrial	T60	0	0	0	0	0	0.00778089	0	0	0.070028	0.311236	0.116713	0.0233427	0.0389045	0.155618	0.210084	0.256769	0	0	0	0.00778089	0	0.26455	0.816993	0.87146	1.54062	0	0	0	0	0	0	k__Bacteria	p__Firmicutes	c__Clostridia	o__Clostridiales	f__Clostridiaceae	g__Oxobacter	s__
Terrestrial	T61	0.0155618	0	0	0	0	0	0	1.96857	1.31497	2.0775	0.957049	0.00778089	0.770308	0.272331	0.186741	0.070028	0	1.06598	1.36944	0.816993	0	5.4155	5.04202	3.34578	3.85932	0	0	0	0	0.0311236	0	k__Bacteria	p__Firmicutes	c__Clostridia	o__Clostridiales	f__[Tissierellaceae]
Cosmopolitan	C1	0	0	0.00778089	0.560224	1.54062	2.69997	0	0	1.08932	2.72331	0.87146	0.0389045	0.00778089	0.778089	1.953	0.824774	0	0.0233427	2.4432	1.44725	0	0	0.0389045	3.20573	1.96078	0	0	0	4.06162	2.86337	3.39247	k__Bacteria	p__Firmicutes	c__Clostridia	o__Clostridiales	f__Peptococcaceae	g__Desulfotomaculum	s__
Cosmopolitan	C2	0	0	0.00778089	0.482415	0.770308	1.47059	0	0	0.949269	2.25646	0.630252	0.0155618	0	0.357921	1.61843	0.497977	0	0.0155618	1.99969	0.918145	0	0	0.116713	1.54062	1.35387	0	0	0	2.56769	1.82073	2.19421	k__Bacteria	p__Firmicutes	c__Clostridia	o__Clostridiales	f__Peptococcaceae	g__Desulfotomaculum	s__
Cosmopolitan	C3	0.0466853	2.48988	0.560224	0.684718	0.497977	0.427949	0	21.2885	13.9745	11.4146	3.33022	0.00778089	0.474634	0.140056	0.0778089	0.0466853	0	0.482415	0.280112	0.163399	0.00778089	9.9362	5.48553	4.27171	3.32244	0	25.1478	14.9782	11.7491	10.9399	13.601	k__Bacteria	p__Firmicutes	c__Clostridia	o__Clostridiales	f__Peptostreptococcaceae	g__Tepidibacter	s__
Cosmopolitan	C4	0	0	3.11236	5.69561	8.29443	8.37224	0	0.443511	1.74292	5.59446	12.5272	0.373483	0.373483	3.43137	6.03797	8.64457	0	0.070028	6.87831	10.2708	0.00778089	1.27607	8.43448	10.3564	11.5857	0	0.0933707	1.99191	1.41612	0.653595	1.00373	k__Bacteria	p__Firmicutes	c__Clostridia	o__Clostridiales	f__Gracilibacteraceae	g__Lutispora	s__
Cosmopolitan	C5	0.0155618	12.0448	7.48522	1.93744	0.816993	0.505758	0	0.0466853	0	0	0	0.0311236	0.599129	0.070028	0.0155618	0.0311236	0.00778089	0.0466853	0	0	0.0466853	14.8148	4.10831	1.47059	1.61064	0.00778089	5.13539	2.16309	0.466853	0.357921	0.544662	k__Bacteria	p__Firmicutes	c__Clostridia	o__Clostridiales	f__Clostridiaceae	g__Clostridium	s__perfringens
Marine	M1	0.0311236	0.00778089	0.00778089	0	0	0	0	2.15531	2.22533	1.26829	0.61469	0.0155618	1.65733	3.47028	2.03859	0.482415	0	0.147837	0.295674	0.287893	0	6.56707	6.46592	3.27575	3.05011	0	5.85123	4.47401	2.54435	1.80517	1.86741	k__Bacteria	p__Firmicutes	c__Clostridia	o__Clostridiales	f__Peptococcaceae	g__Desulfotomaculum	s__
Marine	M2	0	0	0	0	0	0	0	0	0	0.00778089	0	0	0	0	0.00778089	0.0155618	0	0	0	0	0	0	0	0.342359	1.7118	0	0.00778089	0	0.155618	2.59882	2.12418	k__Bacteria	p__Firmicutes	c__Clostridia	o__Clostridiales	f__Peptococcaceae	g__Sporotomaculum	s__
Marine	M3	0	0	0.00778089	0.00778089	0	0.00778089	0	0	0.00778089	0.0155618	0.0389045	0	0.00778089	0.070028	0.101152	0.0544662	0	0	0.0233427	0.00778089	0	0.17896	1.21382	1.29163	1.15157	0	0.0466853	1.86741	1.61064	0.78587	0.746965	k__Bacteria	p__Firmicutes	c__Clostridia	o__Clostridiales	f__Gracilibacteraceae	g__Lutispora	s__
Marine	M4	0	0	0	0	0	0	0	0	0	0.00778089	0.0233427	0	0	0.0389045	0.0622471	0.0544662	0	0.00778089	0	0	0	0	1.11267	1.12045	1.48615	0	0	0.319016	0.474634	0.583567	1.35387	k__Bacteria	p__Firmicutes	c__Clostridia	o__Clostridiales
Marine	M5	0	0.00778089	0	0	0.00778089	0	0	0.0778089	0.0544662	0.0233427	0.0233427	0.00778089	0.217865	0.0622471	0.0155618	0.0155618	0	0.0933707	0.0233427	0.00778089	0	1.17491	0.824774	0.357921	0.186741	0	1.31497	0.599129	0.233427	0.132275	0.108932	k__Bacteria	p__Firmicutes	c__Clostridia	o__Clostridiales	f__Lachnospiraceae	g__Defluviitalea	s__saccharophila
Marine	M6	0.0155618	0	0.00778089	0.0389045	0.0233427	0.0155618	0	0.17896	0.280112	0.427949	0.832555	0.108932	3.1746	2.80112	2.94118	3.62589	0	0	0	0	0	4.04606	4.43511	4.36508	3.26019	0	1.32275	1.40834	1.00373	1.08154	1.85963	k__Bacteria	p__Firmicutes	c__Clostridia	o__Clostridiales	f__Clostridiaceae
Marine	M7	0	0.132275	0.0466853	0.00778089	0.0155618	0.0233427	0	4.55182	1.87519	1.1827	0.552443	0	0.0622471	0.0311236	0.00778089	0.00778089	0	0.0389045	0.00778089	0.00778089	0	2.16309	0.723623	0.980392	0.855898	0	5.11983	3.0112	1.49393	1.46281	2.62994	k__Bacteria	p__Firmicutes	c__Clostridia	o__Clostridiales	f__Peptostreptococcaceae	g__Tepidibacter	s__
Marine	M8	0	0	0.0311236	0.070028	0.0778089	0.108932	0	0.101152	0.116713	0.140056	0.132275	0.0389045	0.311236	0.536881	0.762527	1.03486	0	0.0155618	0.00778089	0.0155618	0	0.233427	0.443511	0.552443	0.61469	0	1.20604	3.47806	2.69997	2.56769	3.98382	k__Bacteria	p__Firmicutes	c__Clostridia	o__Clostridiales	f__Clostridiaceae	g__Proteiniborus	s__ethanoligenes
Marine	M9	0	0.0466853	0	0.0233427	0.0155618	0.00778089	0	0.606909	1.0582	1.69623	0.070028	0	0.0622471	0	0.00778089	0	0	0.00778089	0	0.00778089	0	0.26455	0.365702	0.108932	0.101152	0	0.536881	0.319016	1.29941	1.33053	0.280112	k__Bacteria	p__Firmicutes	c__Clostridia	o__Clostridiales	f__Peptostreptococcaceae	g__Tepidibacter	s__
