# Supplementary material for: Distribution of thermophilic endospores in a temperate estuary indicate that dispersal history structures sediment microbial communities
Source: Environ Microbiol. 2018 Feb 23;20(3):1134–47. doi: 10.1111/1462-2920.14056 (PMC6849807; doi:10.1111/1462-2920.14056)
Supplement: Supplementary file 3 — Table S2. Heatmap showing the frequency of Environmental Ontology (EnvO) terms associated with Firmicutes OTUs enriched in 50°C incubations of pasteurized River Tyne (stations A–E) and North Sea (station F) sediment slurries. [file EMI-20-1134-s003.xlsx]

## Sheet: Table S2
Table S2: Heatmap showing the frequency of Environmental Ontology (EnvO) terms associated with Firmicutes OTUs enriched in 50°C incubations of pasteurised River Tyne (stations A-E) and North Sea (station F) sediment slurries.
	F																F + B													B													F + B + M				B + M
	T2*	T3*	T4*	T5*	T7	T8	T11	T12	T13	T14	T15	T17	T18	T19	T20	T21	T22	T23	T24	T25	T26	T27	T28	T29	T30	T32	T33	T35	T39	T41	T42	T45	T47	T48	T49	T50	T53	T55	T56	T57	T58	T59	C1*	C2*	C3	C4	M1*	M2*	M5
	0	0	0	0	0	0	0	0	0	0	0	0	0	0	0	0	0	0	0	0	0	0	0	0	0	0	0	0	0	0	50	0	0	50	0	0	0	0	0	0	0	0	0	0	0	0	0	0	0
	16.667	0	0	12.5	0	0	0	0	0	0	0	0	0	0	0	0	0	0	0	0	0	0	0	0	0	0	0	0	0	0	0	0	0	0	0	0	0	0	0	0	0	0	0	0	0	0	0	0	0
	16.667	0	0	12.5	0	0	0	0	0	0	0	0	0	0	0	0	0	0	0	0	0	0	0	0	0	0	0	0	0	0	0	0	0	0	0	0	0	0	0	0	0	0	0	0	0	0	0	0	0
	0	0	0	0	0	0	0	0	0	0	0	0	0	0	0	0	0	0	0	0	0	0	0	0	0	0	0	0	0	0	0	0	0	0	0	0	0	50	0	0	0	0	0	0	0	0	0	0	0
	0	0	0	0	0	0	0	0	0	0	0	0	0	0	0	50	0	0	0	0	0	0	0	0	0	0	0	0	0	0	0	0	0	0	0	0	0	0	0	0	0	0	0	0	0	0	0	0	0
	0	0	0	0	0	0	0	0	0	0	0	33.333	0	0	0	0	0	0	0	0	0	0	0	0	0	0	0	0	0	0	0	0	0	0	0	0	0	0	0	0	0	0	0	0	0	0	0	0	0
	0	0	0	0	0	0	0	0	0	0	0	0	0	0	0	0	0	0	0	0	0	0	0	11.111	33.333	0	0	0	0	0	0	0	0	0	0	0	0	0	0	0	0	0	0	0	0	0	0	0	0
	0	0	0	0	0	0	0	0	0	0	0	33.333	0	0	0	0	0	0	0	0	0	0	0	0	33.333	0	0	0	0	0	0	0	0	0	0	0	0	0	0	0	0	0	0	0	0	0	0	0	0
	0	0	0	0	0	0	0	0	0	0	0	0	0	0	12.5	0	0	0	0	0	0	0	0	0	0	0	0	0	0	0	0	0	0	0	0	0	0	0	0	0	0	0	0	0	12.5	0	0	0	0
	0	0	100	0	0	0	66.667	0	0	0	0	33.333	50	50	12.5	50	0	0	50	100	0	0	100	11.111	33.333	20	0	50	0	50	0	0	0	0	0	25	100	0	16.667	0	0	0	0	5.8824	0	20	0	0	0
	0	0	0	0	0	0	0	0	0	0	0	0	0	0	12.5	0	0	0	0	0	0	0	0	0	0	0	12.5	0	0	0	0	0	0	0	0	0	0	0	0	0	0	0	0	0	0	0	0	0	0
	0	100	0	12.5	33.333	0	0	0	0	0	0	0	0	0	0	0	66.667	40	0	0	0	0	0	11.111	0	0	37.5	0	0	12.5	0	0	71.429	0	0	0	0	0	0	0	0	0	0	0	0	0	0	0	0
	0	0	0	0	0	100	33.333	0	0	0	0	0	0	50	0	0	11.111	0	50	0	50	50	0	0	0	0	0	0	0	0	0	0	0	0	0	0	0	0	0	0	0	0	0	0	0	0	0	0	0
	0	0	0	0	0	0	0	0	0	0	0	0	0	0	0	0	0	0	0	0	0	0	0	0	0	0	0	0	0	12.5	0	0	0	0	0	0	0	0	0	0	0	0	0	0	0	0	0	0	0
	0	0	0	0	0	0	0	0	0	0	28.571	0	0	0	0	0	0	0	0	0	0	0	0	0	0	0	0	0	0	0	0	0	0	0	0	0	0	0	0	0	0	0	0	0	0	0	0	0	0
	0	0	0	0	0	0	0	0	0	0	0	0	0	0	0	0	0	0	0	0	0	0	0	0	0	0	12.5	0	0	0	0	0	0	0	0	0	0	0	0	0	0	0	0	0	0	0	0	0	0
	0	0	0	0	0	0	0	0	0	0	0	0	0	0	0	0	0	20	0	0	0	0	0	0	0	0	12.5	0	0	0	0	0	0	0	0	0	0	0	0	0	50	25	0	0	0	0	0	0	0
	0	0	0	0	0	0	0	0	0	0	0	0	0	0	0	0	11.111	0	0	0	0	0	0	0	0	0	12.5	0	0	0	0	0	14.286	0	0	0	0	0	0	0	0	0	0	0	0	0	0	0	0
	0	0	0	0	0	0	0	0	0	11.111	0	0	0	0	0	0	0	0	0	0	0	0	0	0	0	0	0	0	0	0	0	0	0	0	0	0	0	0	0	0	0	0	0	0	0	0	0	0	0
	0	0	0	0	0	0	0	0	0	0	0	0	0	0	0	0	0	0	0	0	0	0	0	0	0	0	0	0	0	12.5	0	0	0	0	0	0	0	0	0	0	0	0	0	0	0	0	0	0	0
	0	0	0	0	0	0	0	0	0	22.222	0	0	0	0	0	0	0	0	0	0	0	0	0	0	0	40	0	0	0	0	0	0	0	0	0	0	0	0	0	0	0	0	0	0	0	40	0	0	0
	0	0	0	0	0	0	0	0	0	0	0	0	0	0	0	0	0	0	0	0	0	0	0	0	0	0	0	0	0	0	0	0	0	0	0	0	0	0	0	0	0	25	0	0	0	0	0	0	0
	0	0	0	0	0	0	0	0	0	0	0	0	0	0	0	0	0	0	0	0	0	0	0	0	0	0	0	0	0	0	0	0	0	0	0	0	0	0	0	0	50	25	0	0	0	0	0	0	0
	0	0	0	0	0	0	0	100	0	22.222	0	0	0	0	0	0	11.111	0	0	0	0	0	0	0	0	0	12.5	25	0	12.5	16.667	0	14.286	16.667	100	0	0	0	0	0	0	0	0	0	0	0	0	0	0
	0	0	0	0	33.333	0	0	0	0	0	0	0	0	0	0	0	0	0	0	0	0	0	0	0	0	0	0	0	0	0	0	0	0	0	0	0	0	0	0	0	0	0	0	0	0	0	0	0	0
	0	0	0	0	0	0	0	0	0	33.333	28.571	0	0	0	0	0	0	20	0	0	50	50	0	0	0	20	0	0	100	0	0	0	0	0	0	0	0	0	0	0	0	0	0	0	0	20	0	0	0
	0	0	0	0	0	0	0	0	0	0	0	0	0	0	0	0	0	0	0	0	0	0	0	0	0	0	0	0	0	0	0	0	0	0	0	0	0	0	0	0	0	0	50	47.059	0	0	0	0	0
	0	0	0	0	0	0	0	0	0	0	0	0	0	0	0	0	0	0	0	0	0	0	0	0	0	0	0	0	0	0	0	0	0	0	0	0	0	0	0	0	0	0	0	0	0	0	0	0	0
	0	0	0	0	0	0	0	0	0	0	0	0	50	0	12.5	0	0	0	0	0	0	0	0	0	0	20	0	25	0	0	0	0	0	0	0	0	0	0	0	0	0	0	0	0	12.5	20	0	0	0
	0	0	0	0	0	0	0	0	0	0	0	0	0	0	0	0	0	0	0	0	0	0	0	33.333	0	0	0	0	0	0	0	0	0	0	0	0	0	0	0	0	0	0	0	0	0	0	0	0	0
	0	0	0	0	0	0	0	0	0	0	0	0	0	0	0	0	0	0	0	0	0	0	0	0	0	0	0	0	0	0	0	0	0	0	0	0	0	0	16.667	0	0	0	0	0	0	0	0	0	0
	0	0	0	0	0	0	0	0	0	11.111	42.857	0	0	0	0	0	0	0	0	0	0	0	0	0	0	0	0	0	0	0	0	0	0	0	0	0	0	0	0	0	0	25	0	0	0	0	0	0	0
	0	0	0	0	0	0	0	0	0	0	0	0	0	0	25	0	0	20	0	0	0	0	0	0	0	0	0	0	0	0	16.667	44.444	0	16.667	0	25	0	0	16.667	0	0	0	0	0	37.5	0	0	0	0
	66.667	0	0	62.5	33.333	0	0	0	33.333	0	0	0	0	0	0	0	0	0	0	0	0	0	0	33.333	0	0	0	0	0	0	0	0	0	0	0	0	0	50	0	33.333	0	0	50	47.059	0	0	10	100	10
	0	0	0	0	0	0	0	0	0	0	0	0	0	0	12.5	0	0	0	0	0	0	0	0	0	0	0	0	0	0	0	0	33.333	0	0	0	50	0	0	33.333	0	0	0	0	0	25	0	0	0	0
	0	0	0	0	0	0	0	0	33.333	0	0	0	0	0	0	0	0	0	0	0	0	0	0	0	0	0	0	0	0	0	0	11.111	0	0	0	0	0	0	0	33.333	0	0	0	0	0	0	0	0	10
	0	0	0	0	0	0	0	0	33.333	0	0	0	0	0	0	0	0	0	0	0	0	0	0	0	0	0	0	0	0	0	0	11.111	0	0	0	0	0	0	0	33.333	0	0	0	0	0	0	0	0	10
	0	0	0	0	0	0	0	0	0	0	0	0	0	0	0	0	0	0	0	0	0	0	0	0	0	0	0	0	0	0	16.667	0	0	16.667	0	0	0	0	16.667	0	0	0	0	0	0	0	90	0	70
	0	0	0	0	0	0	0	0	0	0	0	0	0	0	12.5	0	0	0	0	0	0	0	0	0	0	0	0	0	0	0	0	0	0	0	0	0	0	0	0	0	0	0	0	0	12.5	0	0	0	0
[truncated: 7 more columns]
